# Supplementary material for: Immune regulatory mechanisms of M2 macrophage polarization and efferocytosis in diabetic kidney disease: an integrated screening study with therapeutic implications
Source: Front Endocrinol (Lausanne). 2025 Oct 6;16:1652402. doi: 10.3389/fendo.2025.1652402 (PMC12535904; doi:10.3389/fendo.2025.1652402)
Supplement: Supplementary file 1 [file Table1.xlsx]

## Sheet: Table S1
Supplementary Table 1. Efferocytosis-related genes
symbol
CASP3
CX3CL1
CX3CR1
SPHK1
SPHK2
S1PR1
S1PR2
S1PR3
S1PR4
S1PR5
ADORA2A
ADORA2B
ABCA1
TLR9
CGAS
AIM2
ZBP1
HMGB1
S100A4
S100A9
S100B
TLR2
TLR4
ICAM3
CD14
GAS6
PROS1
MERTK
AXL
MFGE8
CCN1
ITGAV
ITGB3
ITGB5
ITGB8
ITGB1
THBS1
THBS2
THBS3
THBS4
CD36
CD24
SIGLEC10
CD47
HLA-A
HLA-B
HLA-C
LILRB1
SYK
PRKCE
LRP1
DOCK1
ELMO1
ELMO2
ELMO3
TRIO
WAS
ARPC1A
ARPC1B
ARPC2
ARPC3
ARPC4
ARPC5
WASF1
WASF2
WASF3
WASL
WHAMM
EEA1
MON1A
MON1B
RILP
LAMP1
LAMP2
STX7
VAMP7
RUBCN
BECN1
UVRAG
ATG13
ATG101
ATG7
ATG3
ATG5
ATG12
PLEKHM1
NR1H3
NR1H2
STING1
TREM2
P2RY2
P2RY6
P2RY1
P2RX1
P2RX3
ENTPD1
NT5E
AGER
IL1B
IL18
IL1R1
IL18R1
IL1A
IL33
IL36G
PANX1
HAVCR1
TIMD4
HAVCR2
BAIAP3
STAB1
STAB2
CD300A
CD300LB
CD300LF
TYRO3
SIRPA
PECAM1
PTPN6
PTPN11
RPS6KB2
GULP1
RAB5A
RAB5B
RAB5C
PIK3C3
PIK3R4
RAB7A
RAB7B
OSBPL1A
ATG14
ATG16L1
ATG16L2
PPARG
ICAM1
ITGB2
HLA-F
GPR37
PLAUR
MIAT
SMAD5-AS1
ADAM10
RHOA
CD274
PLG
MIR34A
FN1
SCARB1
PHACTR1
SIRT1
ADAM9
KNG1
TGM2
GABARAP
DYNLT1
MIR126
ST2
MPO
NLRP3
ANXA1
FPR2
MSR1
WDFY3
LINC02605
SIRT6
RAB17
SERPINA1
PLCG1
VTN
ABCG1
ABCC11
SCARF1
EDIL3
MIR148B
MEG8
CERNA3
SMILR
LINC01150
CALR
APOE
IGF2R
NCF1
RMRP
UCP2
ACKR2
MBL2
MIR21
NRP2
TGFB1
TGFB3
IL6
PLGRKT
MIR7-3HG
C3
CASP1
GATA2
ANXA2
ALOX12
IFNB1
XRCC4
XKR4
QPCTL
ARHGEF33
MIR33A
MIR33B
TMEM256-PLSCR3
PWAR1
LINC01672
PGR-AS1
PWAR6
SOD2-OT1
TRE-TTC3-1
LOC106694316
MTOR
ELANE
NFE2L2
TLR3
ALDH2
GAPDH
IL1RN
IL6R
CLU
EGLN3
IRF3
NTN1
TNFSF13B
ANG
LGALS3
NRF1
SFTPD
CRK
UBE2D3
ALOX15B
FGL2
LGR6
GPR101
ID3
CD5L
GPR18
SIAH2
FPR3
GAS5
MIR125A
MIRLET7C
MIRLET7D
MIR216A
LINC01587
MIR409
SNHG14
MIR379
MIR190B
RAB4B-EGLN2
MIR1293
PWAR4
TRA-TGC7-1
MBL3P

## Sheet: Table S2
Supplementary Table 2. M2_Macrophage_Polarization genes
symbol
ARG1
ARG2
IL10
CD163
FCER2
CD200R1
CD274
MARCO
CSF1R
MRC1
IL1RN
IL1R2
IL4R
CCL4
CCL13
CCL20
CCL17
CCL18
CCL22
CCL24
LYVE1
VEGFA
VEGFB
VEGFC
VEGFD
EGF
CTSA
CTSB
CTSD
TGFB1
TGFB2
TGFB3
MMP14
MMP19
MMP9
CLEC7A
WNT7B
TNFSF12
TNFSF8
CD276
VTCN1
MSR1
FN1
IRF4
CD68
CD14

## Sheet: Table S3
Supplementary Table 3. DEGs（GSE96804）
GSE96804-up	GSE96804-down
FN1	SNORD94
SFRP2	ELP4
MIR4521	ARL6IP4
LUM	GRAMD1B
CCL21	TJP1
VTRNA1-3	GAS1
MIR4256	TACR1
LOC100190986	FTCD
MMP7	NPAS3
MIR604	NAA60
VCAN	CFAP53
MOXD1	IMP3
INHBA	BLVRA
CCL18	ABCC6P1
C7	MGST1
C3	WWC2
COL1A2	BLOC1S1
MIR3911	SUSD2
MIR548X	SSNA1
FPR3	NDUFA11
CCL19	NUPR1
MIR644A	GABARAP
MIR548O2	RNU12
ASPN	CDC14A
MIR548T	PRDX3
VTRNA2-1	FRAT1
ECM1	PLEKHA5
GFRA1	MOCS1
COL8A1	FKBP4
ADH1B	RUSC2
MIR103A2	DCAF11
SCARNA7	ASB1
COLEC12	FAXDC2
MIR1256	NUAK2
IGKC	SLC4A1
CDH6	TRAPPC6A
SNORA70G	GABARAPL2
MIR548H2	ITGB5
FBLN5	MGAT5
EMP1	UGT2B28
MIR103B2	BEX3
NPIPB13	PRKACB
MIR548A3	PRDM5
ITGA11	EEF1AKMT3
MIR3975	HSPB2-C11orf52
NELL1	CMAS
C1QC	ZER1
MIR548W	VDR
MIR548D2	PHB
MIR548A2	PIGK
SYTL2	CISD3
JCHAIN	HSBP1L1
SMG1P1	CLIP3
MIR548AA2	PDYN-AS1
CCL2	PCNA-AS1
MIR548Q	TCEAL6
ANKRD10-IT1	RBKS
MIR548AD	AIP
PTN	APPBP2
MIR450B	ALDH8A1
MARCKS	AOC1
OCLM	RNU6ATAC
MIR548AI	IDH1
MIR3916	RORC
MIR4454	NSMCE1
MIR548H3	SNORD18B
MIR548F1	MT1X
RBM5-AS1	LOC728739
LYVE1	SMLR1
MIR548G	PAM16
COL6A3	NIT2
MS4A6A	CYSTM1
MIR421	FAM229B
RNF138P1	SH3RF1
MIR503	RANGRF
SNORD7	PPARGC1A
NAIP	CD274
MFAP4	SDC4
SMG1P2	CPT1A
LINC00342	PLIN2
ABCC9	COX5A
MIR548AJ2	LDHB
LOC100506123	IYD
SLIT3	MSRA
RPL36AP33	B4GAT1
ABI3BP	CHCHD2
LOC105374325	RBP4
MSR1	UQCRHL
SMG1P7	LAMTOR5
RPL23AP32	GATD3A
PRINS	FECH
LOC100303749	FAM162A
MIR548K	TMEM167B
MIR548D1	AP1M2
VSIG4	NINJ1
VEGFC	DDIT4L
CCL11	PMVK
SLC6A6	SDHC
GUCY1A1	KLF2
SERPINF1	GLB1L2
MIR30A	MRPL11
COL3A1	PTP4A1
GPR34	LOC103344931
ATP13A3	PHYHIPL
FMO3	FNBP1L
NT5E	MTHFD2
POSTN	GAS6
SNORD63	NUDT16
FBN1	MANEA
MIR548F3	SELENOW
MIR570	RNF181
MIR3120	TMEM106A
MIR548AN	CR1L
ADAMTS5	SYS1-DBNDD2
MIR548AC	DEFA4
TGFBI	TPRG1L
LRP2BP	TRIM6
SPDYE3	NDUFB5
CREB5	TMEM88
CPA3	FAM245A
COL14A1	TSPAN2
SPDYE1	THNSL2
ITGB6	RGS1
PER3	EVI2B
OLFML2B	NXPH2
MIR186	GALC
LTBP1	EPHA7
CFH	GSTK1
PCDHGA10	FOXF1
MIR3671	PC
MIR548H4	HERPUD1
IGFBP6	CSF3R
SPDYE8P	ZNF804A
RASSF9	PMEPA1
ANKRD44-IT1	CNDP2
PCDH18	BTBD3
COL15A1	SLC2A3
PLK2	HLA-DRB1
F2RL2	RIPOR2
RNASE6	CCL4
DAPL1	CIRBP
GOLGA8A	MXRA8
MIR30E	CFAP20
MIR548C	DNAL1
UNC5B	ATOH8
SNORD75	CLDND2
NID2	DNPH1
SNORD78	GRHPR
TGFB2	MRPS34
GPR18	MMAB
SNORA3B	MRPS7
FTX	CRYM
THBS2	GMDS
RGS4	SMIM10
SNORD99	SNORD116-26
MIR503HG	ATP5IF1
SPDYE5	SNORD116-8
PLVAP	CES2
MIR4275	FOXD2-AS1
CLDN1	SMIM32
RBM25	ELOB
OR51E1	LRRC6
BCL6B	GRIK1-AS2
ANGPT2	SORT1
MIR4263	KCNK5
LOC101927557	ALDH9A1
CD248	PCYOX1
CAPN6	SEMA3G
SLC12A2	IQGAP2
CTHRC1	ERO1B
CD44	TREH
GUSBP3	SUCO
MS4A4A	TUFM
GUSBP2	SNX27
CDH11	CCL23
TPM1	SLC25A39
PLN	PLBD1
N4BP2L2-IT2	NR4A3
CCND2	SDR42E1
SFRP4	SPRY4
MIR29B2CHG	SLC17A5
LINC00924	SCP2
TTLL3	SEMA3B
PPP1R3C	SLC28A1
MIR21	MAL2
PROM1	PMM1
NPIPB3	SOCS3
SCARNA2	HDDC2
SOX4	KCNJ10
MIR30C2	KLHL42
PRELP	CYP2B7P
KCNQ1OT1	CDADC1
MIR133A1HG	UBL5
MIR558	SNORA14A
DOCK4	SLCO2A1
KRT19	FAM138B
C10orf113	SLC25A26
ENAH	SLITRK2
DOCK9	SLC25A10
SNORD4B	TMEM200C
LINC00597	PAQR7
HAVCR1P1	EMCN
SNORD93	PCK2
DOCK4-AS1	UNG
EDNRB	MRPL58
LINC01004	MCUR1
LY75	TMEM37
TENT2	LOC100506688
COL10A1	BDH2
MKLN1	RBM43
CD1C	ALDH1L1
TAGLN	SLC44A2
ABCG1	CTDSPL
MIR99A	NCF1C
DGKH	TMEM107
NAV2-IT1	HEBP1
SAMHD1	FAM240A
SNORD69	RMST
MIR553	ESRRG
MIR4295	WIPF3
PCDH17	BAIAP2
PTPRQ	C19orf53
CTSC	ISOC2
MIR4531	CPM
AGAP7P	NAPEPLD
C4A	MAML2
MIR320D1	GLDC
ANXA1	MSRB3
NPIPA1	SERPINA6
ITPKB	MDH2
ARL4C	CDKN1C
CD93	GBP4
SNORA50A	SLC16A4
FCER1A	JHY
SNORD97	TRAM1L1
MRC1	LINC01139
MECOM	ARL2
MIR580	DNAJB1
CCDC80	GOLIM4
PMP22	KLK6
APOC1	OCEL1
PCF11-AS1	PLAT
AGAP6	PNMA1
PSMD6-AS2	SYAP1
LINC00685	CKB
CP	CLIC5
SNORD114-19	AIFM1
ANKRD36C	GABARAPL1
TNFRSF12A	SLC25A33
LOC101927827	SLC22A11
LINC01355	MPC2
MIR603	INF2
FMOD	BBS1
AGAP12P	APOOL
RAB3B	HIBADH
MIR597	AKR1A1
LOC101928008	COTL1
CTSK	SPX
SCARNA3	ID4
HAVCR1	MRPS35
HSPB6	RASSF8
LAMP5	LPCAT2
MIR590	FREM2
LINC01000	NECTIN2
CFLAR-AS1	SEMA5A
BMP5	SCN7A
LAMA4	DLL4
PIEZO2	CDA
GPR52	MT1HL1
PDE1A	TMEM208
HNRNPU	AKR7L
TMEM130	DPP4
FGF7	ZMYND12
ULK4P3	TCL6
CLU	ECI2
TMEM14EP	TMEM14A
VCAM1	DNAJC12
PAG1	MRPL50
MIR548AL	PLAAT4
MYOF	SLC22A12
NPIPB6	TPMT
MIR181B1	PRUNE1
IFI44	TMEM256
TM6SF1	TMEM109
TSHZ2	NFIC
NCKAP1L	LDOC1
CLEC2D	AIF1L
TNC	FAM81A
NKTR	EMX2
NR2F2-AS1	WNT3
HDAC9	IP6K3
CXCL6	RAMP3
CADM3-AS1	FUOM
SNORD114-30	HADH
MIR4323	ADAMTS9-AS1
AGAP4	NDUFV1
SNORA37	PTGER3
BTLA	SDHD
TRIM25	BMP7
CHRM3	TIMM13
LPAR6	BST2
MIR548M	MYL3
FABP5	INSR
CYTOR	WDFY3-AS2
DDR2	SLC25A1
NEXN	LOC729970
CCNA2	SPRYD4
COL12A1	TM7SF2
HGF	CDH16
COL1A1	FOLH1
TPSAB1	NFKBIA
CD163	IVD
LOC100506142	CCBE1
HTR2B	NCF1B
ACTA2	ASB15
RELN	NORAD
GOLGA6L10	OR2T6
WFDC21P	SLC16A9
GXYLT2	DCTPP1
MS4A4E	ADGRE3
MN1	TTC38
MIR548F2	GLIPR1L2
OSMR	SDC1
MPEG1	LINC01060
SPARCL1	TALDO1
MIR3173	ODC1
PAPPA2	LAMTOR4
ADAMTS1	ZNF16
RAPGEF5	DHTKD1
ACTN1	SEC61B
SLC38A1	RPP25L
LIX1	GTF2H5
ITIH2	MUC15
MIR365A	SLC25A20
CPA4	PDK2
MICAL2	SLC2A13
POLR2J4	CENPX
NRP2	DLG2
DCDC2	ARHGAP24
PIK3R3	XYLT1
SLFN5	ECM2
MIR4296	GIMAP7
BHLHE41	NQO1
KPNA2	MYL9
LOC101928381	MTTP
MIR335	DEPDC7
TLR7	NECAP1
MIR4516	APBA1
FILIP1L	TACR3
WSB1	AGT
MIR3140	FAM20B
HPGDS	GPD1
NFE2L3	ACO1
RARRES1	EMC6
LOC101927018	MAGI2-AS3
RGS3	PCMTD2
RGS5	CDHR5
IL33	TTR
TOP2A	EIF3M
MCAM	JMJD8
ABCA6	ARMH4
PXDN	SNTA1
MS4A7	THSD7A
HERC2P2	ZDHHC6
LOC101927069	CIAO2B
SAA1	CA12
SNORD114-14	MIR4444-1
ARGLU1	F3
MIR181A2HG	MCCD1
MMP14	RERG
LOC646652	VTI1B
CAV1	RIPOR1
MIR548Z	SERPINA5
ADAMTS16	VNN1
LPAR1	CYP3A7
DOCK11	BOK
PAK3	TMEM160
TTC14	TMEM98
HSPG2	ID1
MYLK3	TULP4
HERC2P7	CERS6-AS1
LAMA2	ALDH3A2
FABP4	RTL8A
LOC389831	SDHB
GNA14-AS1	ARNTL
SKIL	FAM167B
PRKXP1	MRPS36
LOC339539	ALDH7A1
FMNL3	GPR137B
ITGBL1	FAM43A
AHSA2P	FLT1
RNF213	ALS2CL
MAMDC2	SLC37A4
MIR548I2	ITGA8
NTRK3	ADAMTS19
NEFL	ARHGAP5
EDNRA	CMTM8
ETV1	ILF3-DT
EPB41L2	NKD1
GTF2H2	CITED2
MIR1229	PARD6B
BIRC5	CYFIP2
ISLR	TMOD2
COL4A1	MME
MEST	RNF114
CASP3	CAT
ADH1C	SMPDL3A
SLC4A7	SPATA18
TRIO	UBXN6
IGHV7-81	ACOT13
P2RY2	FOLR1
MMP2	ACAA1
ADAM12	KIRREL1
FKBP1AP1	BNIP3
MIR626	GZMH
NMU	MRPS18A
ADAM15	MMUT
MIR4435-2HG	LINC01186
PLCE1-AS2	FGF14-AS2
TAS2R43	OXER1
CCDC144B	CLEC3B
NEAT1	SCGB1D2
DACT1	SMIM26
THBD	ANGPTL1
GPR183	ANKS1B
ADAMTSL3	C11orf71
UCHL1	PLCE1
IL32	LRP2
ANKRD36BP1	CLCNKB
PNISR	SLC16A12
JAG1	RSPH3
ABCA8	LMAN2
MAP4K4	SUCLG2
CBFB	HOGA1
LINC02591	LGALS2
GOLGA6L9	PLAAT3
ANO1	PRDX2
MYOZ2	GCSH
GOLGA6L3	LGMN
XAF1	HSPA1L
C9orf131	FUZ
PCED1B-AS1	SOWAHC
CPE	PLPP3
MIR3942	STX11
MIR126	PEBP1
MILR1	PNPLA4
CARMN	ENPP6
LOC101927543	WDR83OS
LGALS9	SNORA24
ARHGAP15	MAFB
MIR204	CPNE4
KCTD12	C2orf74
MRC2	CPPED1
FKSG49	ZBED5-AS1
FOLR2	SLC2A12
MIR4796	LNX2
GUCY1A2	SLC3A2
MEG3	ZNF124
EPHA3	SDHAF4
OGT	TXN2
DSP	C1orf21
VASH1	C5AR1
PRSS23	CYP4F3
LOC644135	QPRT
PDGFRA	PROK2
SFRP1	FOXC1
NEGR1	CXCR4
EMB	RABAC1
TAS2R5	BCAM
GLIPR2	OGDHL
LIMA1	ACOX2
MIR4472-2	GOT1
MIRLET7G	SNORA79
ANTXR1	NDUFB7
PGM5P2	CRYAB
STARD4-AS1	VPS28
FAM133CP	KANSL1-AS1
HEYL	WT1-AS
CORO1C	MAGI2
SRPX2	CH17-340M24.3
BASP1P1	WASL
TCIM	IDH2
GPR65	TLR3
OMD	SLC23A3
MIR4742	OAZ1
DKK3	TMEM245
SVEP1	UGT2B10
CADM3	MIB1
EBLN2	GSTM3
SNAR-D	GATM
CYP1B1	PTPRD-AS1
IL18	B3GALT2
LINC00260	CENPS
MATN2	HSD17B8
SACS	NQO2
ADAM10	PPDPF
MSC-AS1	ATP6V1F
CIITA	LINC02754
LAMC2	FGF1
SNORD16	PTPRO
TGFB3	APOD
LAMC1	RARRES2
MYH10	SH3BGRL2
SLITRK4	CXCL14
CD24	RRAGD
CDH2	FAH
MTHFD1L	SLC45A1
MARVELD1	ASPDH
MIR181B2	ARRDC4
DOCK10	HIGD2A
LINC00473	FN3K
ADAMTS6	MRGPRF
LUC7L	VEGFA
RGPD6	ETNK2
MIR3679	MED21
DEFB109A	FBXO17
LINC01347	NECAB1
MIR4659A	NDUFA7
MAP3K1	TNS2
SYNE3	ERVFRD-1
MAK	MCM6
MFGE8	PRDM1
HERC2P9	AHCY
UBASH3B	PXMP2
IL7R	C3orf85
ZNF117	RAET1E
SMAD1-AS2	SLC9A3
LOC105369783	ARRDC2
PTGS1	SLC23A1
ZBTB20-AS1	C11orf1
RHEX	FLRT3
MIR3200	PAQR5
EBF1	LINC02275
TNFRSF21	RAB11B
GZMK	SAMD5
CRLF3	DRAIC
ETS1-AS1	PM20D2
OCLNP1	ARHGEF37
SETBP1	LOC100422296
MIR570HG	NME3
OMG	MACROD1
MIR3125	EPB41L5
HOXA11	ERVMER34-1
OGN	TINAG
CD84	RASL11B
MACF1	ATF3
INSL4	ARHGEF26
FAP	SLC39A5
PCSK7	CSRNP1
EXT1	TMED4
MIR575	SIRPA
MIR4440	CRABP1
MALL	GALM
MIR1537	SLC13A2
LOC105370792	PLCG2
IGFBP3	SALL1
ANKRD10	GJA1
SMC5	SH3YL1
LINC02603	PLPPR1
PTEN	NAMPT
P2RY14	NOX4
HIF1A	BBOX1
NNMT	CTSH
MIR4677	COX8A
C3AR1	MYOZ1
LOC105370941	AZGP1
NBPF15	NUPR2
DLEU2	CEACAM1
MLLT10P1	TGFBR2
LOC101928045	CCDC148
SNORA36C	PARD6G
GNB4	SLCO4C1
RGS17	ZC3H7B
DLEU2L	CPNE8
MIR5047	APOO
PFN1P2	PRMT6
IGK	BCL2A1
MIR548I4	CA10
	SPTB
	KLF9
	SNORA5A
	TLN2
	FRMD3
	IMPA2
	LRRC19
	WT1
	SYNPO
	NDUFAB1
	MBNL3
	UPP2
	PRDX6
	SLC5A10
	DMGDH
	ACSM3
	EXPH5
	LRRC4
	GHITM
	SFXN2
	SLC5A2
	CMTM2
	ENTPD5
	MFSD4A-AS1
	PLAAT2
	CCL15-CCL14
	FBXO21
	MRPL16
	OR2T10
	AIF1
	DDN
	HSD17B2
	FGF9
	TNNC1
	DIO1
	ADI1
	MGAM
	TSHZ1
	BORCS7
	PRLR
	RPS6KA6
	MUC13
	ABCC6P2
	GRK3
	ACO2
	CCDC91
	MYCT1
	TMEM244
	RGN
	RETREG1
	GPR27
	GMNC
	MAPT
	SUCLG1
	FPR2
	ACSM5
	ARG2
	HMGCL
	HSD11B2
	KL
	GPX3
	CFAP126
	AS3MT
	UQCR10
	INSYN1
	USH1C
	ZNRF3
	SUGCT
	CHPT1
	NFASC
	ACE2
	MTHFS
	USP46
	TMEM207
	GPAT3
	ABRACL
	ATP6V0D2
	NBDY
	ADH6
	SLC17A3
	AOX1
	SNORD105B
	FMO4
	SNORD46
	LINC00839
	KLK1
	ENPEP
	STRADB
	BST1
	PDZK1P1
	ACAT1
	LINC00671
	ARHGAP19-SLIT1
	SNORA47
	TSPYL5
	DOCK8-AS1
	NAP1L2
	TMEM178A
	TNNT2
	CLDN8
	CLYBL
	TST
	KLK7
	AKR7A2
	MXD1
	NKG7
	ATP5F1D
	SNHG8
	FUT6
	CETP
	CSAG3
	NR4A1
	ANXA9
	NLK
	GK
	PRAP1
	NAPSA
	LINC02535
	MED11
	RAB29
	ABCC2
	RHCG
	AQP7P3
	GSTA5
	GADD45B
	SLC27A2
	ANPEP
	KHK
	CTH
	SLC6A13
	L3MBTL3
	EPHX2
	PLTP
	DPYS
	MPP5
	LINC00052
	RRAS
	ALKBH7
	HTRA1
	DUSP9
	MT1F
	RASD1
	SLC47A1
	PDZK1
	EGOT
	ACAA2
	PAIP2B
	SLC2A2
	TREM1
	SELL
	APLN
	CX3CL1
	SBSPON
	FXYD1
	SLC13A1
	ETFB
	ALDH2
	PIPOX
	CMBL
	SST
	CYP27B1
	C11orf54
	NPL
	APOC3
	FOXQ1
	GSTA3
	SLC34A1
	PAK1
	USP2
	PHYH
	AQP9
	PRKAR2B
	KDR
	PTGDS
	EHHADH
	SOST
	HSPA1A
	SLC17A1
	CERS6
	MNDA
	MRLN
	SNORD59B
	DPEP1
	IL1RL1
	ACADSB
	MAOA
	MT1G
	BPHL
	ASS1
	MRO
	TYRO3
	NFIL3
	APOE
	CTSV
	ARHGAP19
	PLGLA
	METTL7B
	PCBD1
	NR4A2
	ANKS4B
	TCF21
	JUN
	DACH1
	DHRS4L2
	BORCS7-ASMT
	PLG
	BLVRB
	ATP6V1G3
	CRYL1
	FOLH1B
	FOSB
	TGFBR3
	DANCR
	RBP5
	PCOLCE2
	PVALB
	PTH1R
	CLTRN
	PDZK1IP1
	CYB5A
	FRY-AS1
	ALPL
	ABAT
	PPBP
	CDKN1B
	HRG
	ANK2
	SLC22A6
	LPL
	FMO1
	DHRS3
	KIAA1191
	ACY3
	BHMT2
	CLEC4E
	MORN2
	VASN
	PBLD
	DAO
	GDF15
	SLC7A9
	WDR49
	LRRC2
	SNORA12
	ECH1
	DPP6
	CHI3L1
	SNORD41
	FABP3
	ASPA
	SLC4A4
	HGD
	DDC
	SLC7A8
	HES1
	CUBN
	AK4
	SLC22A8
	APOH
	ACY1
	PI3
	TMEM52B
	PEPD
	KCNJ15
	WDR72
	BTG2
	AGXT2
	AKR7A3
	GLYATL1P2
	CYP4A22
	CPXM1
	EGF
	IGF1
	GBA3
	FCGR3B
	SLC5A12
	MT1H
	SMIM24
	TPPP3
	CXCR2
	ECHS1
	FMN2
	CR1
	CA2
	ANGPTL3
	HPGD
	TM4SF5
	ALDOB
	DEFB1
	NPHS1
	PSAT1
	ACSM2A
	TNNI1
	RIDA
	NAT8B
	XPNPEP2
	GIPC2
	UGT2B7
	EHD3
	NAT8
	SORD
	CDH10
	SAT2
	SLC13A3
	SLC6A19
	ACSM2B
	SLC36A2
	CYP2B6
	VNN2
	BHMT
	FAM180A
	LOX
	SMCO3
	ALDH6A1
	PRODH2
	FAM151A
	S100A8
	ACMSD
	SNORA22
	APOM
	UMOD
	CTXN3
	CALB1
	TMEM150C
	SLC7A7
	FBP1
	SNORD66
	HSD17B14
	G0S2
	CYP4A11
	TMEM174
	CXCR1
	DUSP1
	AFM
	ERRFI1
	DCXR
	PCK1
	GLYATL1
	ABHD14A-ACY1
	KNG1
	A1CF
	RGS2
	FPR1
	PAH
	JUNB
	RNF152
	FABP1
	HBB
	SLC12A3
	HAO2
	GLYAT
	AGMAT
	ESM1
	LOC101928658
	PTGS2
	GSTA1
	MIOX
	ALB
	BABAM2-AS1
	S100A12
	EGR1
	HPD
	GSTA2
	PDK4
	S100A9
	ZFP36
	HBA2
	HBA1
	FOS
	G6PC

## Sheet: Table S4
Supplementary Table 3. DEGs（GSE30122）
GSE30122-up	GSE30122-down
LTF	IGF1
CXCL6	PDZD2
JCHAIN	ESPL1
C3	NRIP2
MMP7	ALDH8A1
NNMT	FTCD
LYZ	ESM1
CPA3	CETP
SERPINA3	EXPH5
COL6A3	SOBP
TAC1	DHRS3
EVI2A	THY1
COL1A2	ACADSB
GZMA	SLC26A4
LUM	FMO5
C1QB	SLC22A4
MS4A4A	RASGRP3
POU2AF1	CSRP1
EVI2B	MXRA8
PROM1	GADD45A
WFDC2	FOXC1
CD53	RNF220
CD48	TACC2
MOXD1	DUSP8
TRBC1	LOC730101
MS4A6A	ASB9
GZMK	PROC
LY96	ABHD14A
RARRES1	CYP46A1
COL3A1	COL4A5
VCAN	OLFML2A
AGR2	BCAM
PLK2	CFAP45
IL10RA	G0S2
IGLC1	IQGAP2
C7	GOLIM4
CCL5	CALM1
CLU	EEF1AKMT3
C1S	SIK1
HOPX	KIRREL1
LAPTM5	KANK3
C1QA	PHYHIP
TRIM22	MTTP
PYCARD	ZBTB16
COL15A1	LIMS2
HLA-DPA1	C14orf132
RNASE6	PCDH9
HLA-DRA	TSPAN2
CD52	PC
TDO2	BMP2
TNFAIP8	ZGPAT
QPCT	SLC14A1
REG1A	MYOZ2
HBB	FMO4
PTPRC	NEBL
LTB	SLC31A2
FCER1A	P3H2
IGLL3P	ARSF
TGFBI	FOLH1B
TNFRSF17	OPCML
PLAC8	NXF3
IRF8	TNS2
TLR7	MARC2
ITGB2	ZNF204P
CD2	PLCG2
CD3D	SALL1
CORO1A	MCUR1
ACKR1	DDN
GPR18	ACOX2
MRC1	KL
CX3CR1	SLC46A3
KRT19	CYP26B1
SELL	HS3ST3A1
P2RY14	SERPINA6
IL7R	GLYAT
RRM2	CRHBP
TYROBP	KLK1
VSIG4	KLHL3
CTSS	EFHD1
SERPINE2	ERVMER34-1
ANXA1	ANGPTL3
HLA-DQA1	ITIH5
BLNK	CLIP3
CD163	GADD45G
HLA-DMA	NPR3
HCLS1	ZNF124
CYP24A1	GADD45B
ADH1B	CD83
LAMP3	NLK
CD1C	SORD
FKBP11	DACH1
TAGLN	DCXR
ANXA3	ARHGAP28
TSPAN1	USP2
CASP1	TNNI1
CLEC7A	CCN6
VTCN1	CALB1
ARL4C	NTNG1
CHST15	AOC1
VIM	DIP2C
CSTA	DNMT3L
SERPINF1	RIPOR1
BASP1	LINC00472
HLA-DPB1	TGFBR3
TNC	B3GALT2
OLFM4	MYH8
TFPI2	WT1-AS
VWF	KMO
TNMD	PLCL1
MARCKS	FBP1
NLGN4X	PTPRB
ABCA8	HAO2
ADAMDEC1	CDH10
ARHGAP15	KCNN2
GABRP	CA10
RASSF2	EPB41L5
PRKCB	KLK7
CST6	SOWAHC
PFN1	CEL
FMO3	ALB
FN1	B4GAT1
CXCL1	ITGA8
GBP2	VEGFA
MNDA	KBTBD11
APOBEC3B	BHMT
PLA2G4A	PER1
ARPC1B	ALDOB
CCR2	PIPOX
CD69	C1orf21
DACT1	KNG1
GPR171	CES3
COMP	NES
KLRB1	DPP6
ALDH1A1	ASPA
TMSB10	CYP3A7
PDLIM1	ZNF91
GPR183	ZNF804A
KCNJ8	HPGD
SFRP1	CTNNBIP1
CRIP1	AVPI1
TLR1	RBP4
CXCL9	COLGALT2
HABP2	CYP4F3
CLC	RALYL
BIRC3	NPHS1
AKR1B10	CTSV
MARCKSL1	APOLD1
TRIM16	ELOVL4
DHRS9	IGFBP1
DOCK2	GC
FHL2	GPC5
PLAAT4	RIDA
FGG	TNNT2
SAMSN1	GHR
SEL1L3	UPB1
CYTIP	MME
IGLL5	TCEAL2
PXDN	FGF9
TIMP1	FCN3
CSF2RB	MAGI2
FCGR2B	AFM
COL4A1	THSD7A
FCER1G	UMOD
C3AR1	TYRP1
IGKC	TPPP3
HTR2B	PTGDS
RCN1	HRG
LCN2	ETNPPL
PSMB10	APOD
PLSCR1	FOSB
CLEC10A	EGF
GPX1	CYP27B1
TES	SST
CTSK	APOH
CXCR4	NELL1
PSMB9	G6PC
ARHGDIB	LPL
GLIPR1
ANXA2
LPGAT1
SPARC
IFITM1
SOX4
SPP1
ACTN1
PTPRE
CAPG
PRKX
TMSB4X
HLA-B
FSTL1
ADRA2A
PLEKHA1
TUBA1B
GCNT3
IL33
VCAM1
CXCL13
ADAMTSL3
SLPI
SLC44A4
MZB1
IGFBP6
CFD
CELF2
RUBCNL
IGHM
TMEM243
NEU1
ZNF217
CDCP1
LCK
GPR65
CD14
SOX9
CFH
TSPAN13
HDAC9
SRGN
S100A4
B2M
RASGRP1
LYN
NCF2
CDH6
NIBAN1
XBP1
KRT8
ADRB2
CLEC4A
CRISPLD2
JAK1
CD27
CDH11
MGP
CSF1R
HLA-DMB
C1RL
MELK
YWHAH
PSMB8
TKT
ECT2
FCGR2A
CD8A
SELENOT
ILF2
TNFAIP6
NINJ2
DHCR24
M6PR
FCGR1B
HBD
ACSL4
TUBA1C
POGLUT2
RPS5
JPT1
FOLR2
RUNX3
TMPRSS4
FCN1
CCR7
MYC
ZEB2
CYB5R4
SPON1
NCF1C
CFI
ACKR4
CASP3
LCP2
ENAH
FAS
CHL1
FBLN5
AEBP1
DCK
ALOX5
FXYD5
IGFLR1
CARMIL1
CD1D
CD38
CD74
STK26
TNFSF10
SNF8
SAMHD1
SLA
BHLHE41
MCUB
SRPX
SFN
ARF5
FCGR3B
LIPG
HLA-C
IGKV4-1
RAC2
MMD
IDO1
CFB
FZD6
LPXN
COL5A2
SERPINH1
CKLF
TMEM248
AHNAK2
PLPP2
FILIP1L
CH25H
THEMIS2
PPIB
CPVL
GZMB
P2RY13
NAA15
STK10
MVP
DYRK2
TRIL
EZH2
IL32
PSTPIP2
RHOA
IGLV1-44
LPCAT1
CD24
ZNF652
WIPF1
CRTAM
ARPC3
TPM1
ADGRG6
SFRP4
IL7
PPL
CLDN4
PID1
SLC35F2
STK39
KCTD12
TESC
GLOD4
STAB1
NDUFA10
SPATS2
SASH3
CCL19
THBS2
IGSF6
LY86
ISG20
IFI16
ALDH1A3
CDC20
TUBA1A
NMI
ITM2C
GUCY1A1
IMPDH2
RPAP3
